# Supplementary material for: Data mining and safety analysis of BTK inhibitors: A pharmacovigilance investigation based on the FAERS database
Source: Front Pharmacol. 2022 Nov 11;13:995522. doi: 10.3389/fphar.2022.995522 (PMC9691840; doi:10.3389/fphar.2022.995522)
Supplement: Supplementary file 1 [file DataSheet1.ZIP]

Archive with 3 entries (2 files):
- Supplementary materials/S fig 1.jpg
- Supplementary materials/Supplementary materials  l.docx
- Supplementary materials/
